# Supplementary material for: Fluorite material sources and magmatic–tectonic controls in hydrothermal fluorite deposits
Source: PLoS One. 2026 Jul 20;21(7):e0353161. doi: 10.1371/journal.pone.0353161 (PMC13384277; doi:10.1371/journal.pone.0353161)
Supplement: S1 Table — (XLSX) [file pone.0353161.s001.xlsx]

## Sheet: Sheet1
Sampling location	Sample number	Attitude	Sm(ppm)	Nd(ppm)	Sm/Nd	147Sm/144Nd	143Nd/144Nd<SE>	Initial 143Nd/144Nd	εNd(t)	TDM2(Ga)
Baimiaogou	0803-10	140°∠90°	0.71	3.85	0.185	0.1118	0.511733<3>	0.511645	–16.36	1.72
	0803-19	151°∠90°	1.126	4.21	0.267	0.1617	0.511506<8>	0.511379	–21.55	1.91
	0804-06	294°∠54°	0.842	4.89	0.172	0.1041	0.511474<7>	0.511392	–21.29	1.93
	0807-03	111°∠76°	4.873	15.67	0.311	0.188	0.511677<8>	0.511529	–18.62	1.77
	0807-04	11°∠84°	3.706	13.57	0.273	0.1651	0.511639<5>	0.511509	–19.01	1.8
	0807-04-02	11°∠84°	3.03	6.83	0.443	0.2679	0.511876<4>	0.511666	–15.96	1.71
	0808-10	80°∠81°	0.956	5.99	0.16	0.0964	0.511833<9>	0.511757	–14.17	1.64
Yangshan	240316-3-1	213°∠75°	3.405	15.56	0.219	0.1323	0.511903<8>	0.511799	–13.36	1.58
	240316-3-2		0.606	2.13	0.285	0.1721	0.511916<8>	0.511781	–13.71	1.57
	240316-3-3		2.73	9.03	0.302	0.1827	0.511900<8>	0.511757	–14.19	1.59
	240316-3-4		3.04	10.62	0.286	0.1727	0.511887<7>	0.511751	–14.29	1.6
Standard	BCR		6.566	28.45		0.1395	0.512625<7>
Note: BCR is the abbreviation for the basalt reference material. Values in parentheses represent standard errors ; for example, <5> indicates ±0.000005.
