# Supplementary material for: Fluorite material sources and magmatic–tectonic controls in hydrothermal fluorite deposits
Source: PLoS One. 2026 Jul 20;21(7):e0353161. doi: 10.1371/journal.pone.0353161 (PMC13384277; doi:10.1371/journal.pone.0353161)
Supplement: S2 Table — (XLSX) [file pone.0353161.s002.xlsx]

## Sheet: Sheet1
Area	Attitude	Mineralization age (Ma)	Initial 143Nd/144Nd	εNd(t)	Data source
Kangda	135°∠70°	123±9.1	0.511666	–15.90	[44]
Chenlou	325∠66°	120±17	0.512031	–8.80	[31]
Tieluping	125∠69°	125±18	0.511245	–23.99	[14]
Zhuyuangou	159°∠66°	126±9.1	0.511977	–9.72	[33]
Madiu	135°∠50°	118.9±7.8	0.512125	–7.01	[6]
Angou	105°∠50°	119.1±4.3	0.51151	–19.02	[6]
