# Supplementary material for: Fluorite material sources and magmatic–tectonic controls in hydrothermal fluorite deposits
Source: PLoS One. 2026 Jul 20;21(7):e0353161. doi: 10.1371/journal.pone.0353161 (PMC13384277; doi:10.1371/journal.pone.0353161)
Supplement: S3 Table — (XLSX) [file pone.0353161.s003.xlsx]

## Sheet: Sheet1
Sampling location	Sample number	Attitude	δ13CV-PDB(‰)	δ18OV-PDB(‰)	δ18OV-SMOW(‰)
Baimiaogou	0803-10	140°∠90°	–1.2	–28.2	1.8
	0803-19	151°∠90°	–2.4	–23.2	7
	0804-06	294°∠54°	–2.1	–28.4	1.6
Yangshan	240316-3-1	213°∠75°	–3.3	–21.7	8.5
	240316-3-2		–2.2	–22.7	7.5
