# Supplementary material for: Fluorite material sources and magmatic–tectonic controls in hydrothermal fluorite deposits
Source: PLoS One. 2026 Jul 20;21(7):e0353161. doi: 10.1371/journal.pone.0353161 (PMC13384277; doi:10.1371/journal.pone.0353161)
Supplement: S4 Table — (XLSX) [file pone.0353161.s004.xlsx]

## Sheet: Sheet1
Rock body/Stratigraphic unit		Emplacement age	Initial 143Nd/144Nd	εNd(t)	Data source
Rock body	Huashan	130Ma	0.511511~0.511577	–18.7~–17.4	[81,82]
	Wenyu	130Ma	0.511702~0.511954	–15.0~–10.1	[83]
	Huashan	130Ma	0.51146~0.51229	–19.7~–3.4	[80]
	Heyu	135Ma	0.511715~0.511889	–16.6~–11.3	[78,83]
	Funiushan	130Ma	0.511201~0.512200	–24.8~–5.3	[82]
	Taishanmiao	130Ma	0.511655~0.512096	–16.2~–7.57	[86-88]
Stratigraphic unit	Taihua Group	2.77Ga	0.509198	2.91±0.23	[89]
	Xiong'er Group	1.75~1.80Ga		–4.1~–9.1	[90-92]
